# Supplementary material for: Unveiling the Probiotic Potential of the Anaerobic Bacterium Cetobacterium sp. nov. C33 for Enhancing Nile Tilapia (Oreochromis niloticus) Cultures
Source: Microorganisms. 2023 Dec 5;11(12):2922. doi: 10.3390/microorganisms11122922 (PMC10745334; doi:10.3390/microorganisms11122922)
Supplement: Supplementary file 1 [file microorganisms-11-02922-s001.zip]

Archive with 1 entries (1 files):
- microorganisms-2645832-supplementary.pdf
